# Supplementary material for: Efficacy of Adding Immune Checkpoint Inhibitors to Chemotherapy Plus Bevacizumab in Metastatic Colorectal Cancer: A Meta-Analysis of Randomized Controlled Trials
Source: Cancers (Basel). 2025 Jul 31;17(15):2538. doi: 10.3390/cancers17152538 (PMC12346875; doi:10.3390/cancers17152538)
Supplement: Supplementary file 1 [file cancers-17-02538-s001.zip]

Archive with 1 entries (1 files):
- cancers-3739537-supplementary.pdf
